# Supplementary material for: Evidence for rapid weathering response to climatic warming during the Toarcian Oceanic Anoxic Event
Source: Sci Rep. 2017 Jul 10;7:5003. doi: 10.1038/s41598-017-05307-y (PMC5504049; doi:10.1038/s41598-017-05307-y)
Supplement: Supplementary file 2 — Dataset 1 [file 41598_2017_5307_MOESM2_ESM.xls]

## Sheet: Sheet1
Batch/Sample	Stratigraphic height (m)	Age (Ma)	Re (ppb)	±	Os (ppt)	±	192Os (ppt)	±	187Re/188Os	±	187Os/188Os	±	rho	d13C	TOC	Osi	±	Al (Wt %)	Ti (Wt %)
RO835-2_ET30	0.5	186.839	258.943	0.643749	1088.28	7.21982	237.821	0.818142	2166.09	9.18129	6.94443	0.0338957	0.570514	-27.9814	5.59853	0.191432	0.0625192	1.6552	0.0788631
RO835-1_ET29	1.35	186.219	145.004	0.35644	691.861	4.41657	167.519	0.598735	1722.02	7.45725	5.53276	0.027826	0.584436	-28.0535	5.46799	0.182044	0.0509974	1.34638	0.0632697
RO718-6_ET27	2.99	185.318	38.4858	0.0964934	241.629	1.54464	68.2755	0.308441	1121.4	5.77198	3.66215	0.0226836	0.634358	-28.5315	3.99829	0.194599	0.0405316	0.782742	0.0399944
RO718-7_ET28	3.33	185.227	61.3907	0.152038	421.423	2.49119	123.02	0.476699	992.77	4.55614	3.30323	0.0187198	0.574671	-28.1833	4.57345	0.234924	0.0328012	2.63681	0.125852
RO718-5_ET26	4.5	184.914	72.4562	0.178563	433.773	2.66116	118.521	0.456691	1216.2	5.55076	4.0447	0.0220395	0.59409	-28.2186	4.06344	0.292225	0.0391659	1.59541	0.0825725
RO718-4_ET25	5.4	184.672	76.136	0.187522	457.509	2.74102	126.767	0.477491	1194.84	5.36615	3.88382	0.0206875	0.590311	-27.6917	4.24791	0.202076	0.0372227	1.26159	0.0675159
RO718-1_ET31	6.5	184.378	62.5774	0.15422	730.159	3.33778	248.109	0.891342	501.762	2.18497	1.77529	0.00902867	0.582277	-27.9234	4.19766	0.231644	0.0157506	1.51441	0.0746106
RO718-3_ET24	7.5	184.11	98.8071	0.248118	710.425	3.80629	214.442	0.767356	916.647	4.00168	2.94642	0.0148406	0.58076	-27.7154	3.88529	0.130508	0.0271337	2.0986	0.0822347
RO718-2_ET23	8.65	183.801	32.267	0.0803429	467.339	2.25786	162.67	0.692006	394.615	1.94418	1.55383	0.00947889	0.601556	-27.8909	3.80226	0.343618	0.0154413	2.8894	0.130219
RO597-10_ET54	9.6	183.547	39.6405	0.131132	494.991	2.53063	170.295	0.822233	463.084	2.69936	1.66061	0.0106494	0.616691	-27.4567	4.27223	0.242385	0.0189164
RO626-8_ET6	9.63	183.539	33.939	0.112337	394.226	2.37017	133.511	0.838761	505.715	3.56919	1.80653	0.014593	0.681982	-27.5187	3.58123	0.257811	0.0255234	1.06245	0.0590357
RO622-3_ET-5	9.9	183.466	31.0782	0.104935	440.153	2.32973	154.101	0.800381	401.212	2.4823	1.50109	0.0109275	0.597336	-27.0564	1.66888	0.272896	0.0185264	1.94519	0.107791
RO626-7_ET4	10.35	183.346	54.6419	0.17811	1037.41	3.98502	381.845	1.4148	284.683	1.40143	1.05977	0.00539834	0.543713	-26.7781	4.12603	0.188861	0.00968559	0.9685	0.0554562
RO626-6_ET2	10.75	183.238	58.5923	0.112329	430.339	2.46122	149.254	0.909976	450.332	3.11106	1.58656	0.0126344	0.667054	-27.0932	5.17262	0.209705	0.0221462	1.0245	0.058555
RO622-2_ET-3	10.92	183.193	77.7447	0.257221	952.508	3.48417	327.201	0.872857	472.693	2.0009	1.67459	0.00581993	0.475634	-26.8415	4.90676	0.229727	0.011936	1.45685	0.0816238
RO622-1_ET-1	11.12	183.139	79.7181	0.258806	936.049	3.32045	318.151	0.715199	498.48	1.96449	1.77295	0.00564534	0.399794	-26.9412	4.94048	0.249713	0.0116484	2.60938	0.157852
RO622-4_ET-7	11.26	183.102	55.8252	0.182602	814.299	3.45524	286.393	1.00899	387.785	1.86219	1.46003	0.00732922	0.513829	-27.0478	5.4817	0.275294	0.0130184	5.22469	0.312724
RO629-1_ET-8	11.84	183.065	9.78312	0.0338175	187.105	1.33663	65.6591	0.584378	296.419	2.82093	1.48012	0.0177773	0.687868	-30.4893	3.84098	0.574701	0.0263939	4.10568	0.213204
RO622-5_ET-9	12.02	183.054	8.71437	0.0292581	186.998	1.23856	66.9417	0.54254	258.978	2.27145	1.30227	0.0148954	0.654473	-30.536	5.21726	0.511264	0.0218332	4.60126	0.243347
RO597-11_ET81	12.6	183.019	17.3639	0.0595869	239.485	1.90291	80.0142	0.765922	431.722	4.36603	1.93396	0.0242084	0.715028	-30.1356	2.85965	0.615591	0.0375411
RO629-2_ET-10	12.75	183.01	12.8624	0.0438286	266.312	1.53414	93.9152	0.594406	272.465	1.95289	1.43588	0.0122897	0.648255	-30.8251	4.75364	0.60388	0.018253	6.74141	0.324998
RO622-6_ET-11	13	182.995	4.77427	0.0165561	160.353	1.01116	58.6648	0.473638	161.902	1.42238	1.11215	0.0126773	0.650661	-30.3718	4.07154	0.617807	0.0170204	6.7717	0.369604
RO629-3_ET-12	13.55	182.961	9.37771	0.0327793	140.883	1.10614	47.4462	0.454646	393.205	3.98891	1.85893	0.0232267	0.715576	-29.4042	2.52287	0.658564	0.035404	4.92328	0.293416
RO626-1_ET13	13.8	182.946	9.03268	0.0339051	119.573	0.977869	39.8123	0.404937	451.36	4.8602	1.96685	0.0254793	0.730258	-29.1268	2.55256	0.589058	0.0403152	4.32901	0.248608
RO629-4_ET-14	14.5	182.903	3.85658	0.0139162	103.839	0.696102	37.486	0.326121	204.671	1.92279	1.22828	0.0145658	0.675347	-28.8535	2.93524	0.603663	0.0204338	6.34164	0.344007
RO626-2_ET15	14.75	182.888	9.62563	0.0381865	121.485	0.988227	40.4849	0.408473	472.998	5.09418	1.95844	0.0252072	0.723271	-28.6993	3.2071	0.515058	0.0407524	6.6378	0.37753
RO629-5_ET-16	15.1	182.867	7.9506	0.0291672	115.131	0.919725	39.1097	0.400842	404.425	4.37178	1.77812	0.0231831	0.733662	-28.3317	3.38215	0.544137	0.0365223	3.77278	0.196054
RO626-3_ET17	15.25	182.858	11.5642	0.0412987	116.032	0.901548	36.6079	0.325535	628.442	5.96019	2.49282	0.0263567	0.769883	-28.1234	3.607	0.575408	0.0445415	3.75628	0.151335
RO629-8_ET-22	16.7	182.77	82.8703	0.271267	502.872	2.91677	137.377	0.59506	1200.08	6.45129	4.04672	0.0199931	0.685597	-27.1223	3.31651	0.386985	0.0396668	4.45446	0.220449
RO626-5_ET21	18.6	182.654	33.7859	0.190968	340.243	2.38634	90.9141	0.564422	1282.13	8.874	4.30606	0.029459	0.787889	-27.4086	3.04269	0.398568	0.0565038	4.89327	0.27486
RO629-6_ET-18	19.03	182.628	72.3521	0.253555	376.3	2.58337	94.1952	0.539687	1528.08	10.1282	5.10503	0.0312201	0.781448	-27.2898	3.07781	0.448645	0.0620828	8.10826	0.477788
RO626-4_ET19	19.45	182.602	54.5738	0.182507	314.881	2.34532	83.7768	0.572206	1295.94	9.72884	4.35701	0.0330876	0.792831	-27.1301	2.02984	0.408563	0.0627293	9.87757	0.502217
RO597-12_ET145	19.5	182.599	48.6912	0.158534	368.93	2.36139	110.506	0.610572	876.568	5.58008	3.02756	0.0207528	0.686151	-27.2398	3.11228	0.356891	0.0377538
RO629-7_ET-20	20.51	182.538	85.5735	0.280044	530.27	2.97614	147.378	0.608757	1155.13	6.03117	3.84889	0.0183234	0.666902	-27.4081	4.18439	0.330703	0.0366926	6.28316	0.37295
