# Supplementary material for: Evidence for rapid weathering response to climatic warming during the Toarcian Oceanic Anoxic Event
Source: Sci Rep. 2017 Jul 10;7:5003. doi: 10.1038/s41598-017-05307-y (PMC5504049; doi:10.1038/s41598-017-05307-y)
Supplement: Supplementary file 3 — Dataset 2 [file 41598_2017_5307_MOESM3_ESM.xls]

## Sheet: ET-Bent U-Pb Data Table
U-Th-Pb isotopic data
				Compositional Parameters							Radiogenic Isotope Ratios									Isotopic Ages
	Wt.	U	Pb	Th	206Pb*	mol %	Pb*	Pbc	206Pb		208Pb	207Pb		207Pb		206Pb		corr.		207Pb		207Pb		206Pb
Sample	mg	ppm	ppm	U	x10-13 mol	206Pb*	Pbc	(pg)	204Pb		206Pb	206Pb	% err	235U	% err	238U	% err	coef.		206Pb	±	235U	±	238U	±
(a)	(b)	(c)	(c)	(d)	(e)	(e)	(e)	(e)	(f)		(g)	(g)	(h)	(g)	(h)	(g)	(h)			(i)	(h)	(i)	(h)	(i)	(h)
ET-Bent-1
A	0.00689609	50.9796	1.74781	0.524937	0.435613	0.969593	9.73224	1.12307	608.42		0.166564	0.0497135	1.59322	0.203727	1.69853	0.0297216	0.208021	0.551786		181.618	37.1158	188.275	2.91892	188.806	0.386884
B	0.00236816	321.69	10.4109	0.443492	0.946702	0.982224	16.504	1.40852	1040.73		0.140763	0.0497422	0.750037	0.204441	0.811803	0.0298086	0.142555	0.504597		182.963	17.4685	188.877	1.39915	189.35	0.265877
C	0.00397852	205.568	6.61999	0.496436	1.01197	0.98664	22.3804	1.12649	1384.78		0.157888	0.0498334	0.692618	0.203933	0.747362	0.0296801	0.119428	0.521493		187.23	16.1187	188.448	1.28542	188.546	0.221813
D	0.0066498	145.696	4.68049	0.514395	1.20198	0.989946	30.0134	1.00358	1840.06		0.164584	0.050173	0.856607	0.205864	0.927582	0.0297584	0.229706	0.420983		203.015	19.8777	190.076	1.60792	189.036	0.427729
E	0.00208398	233.068	8.20281	0.552824	0.600757	0.9638	8.21524	1.85503	511.046		0.178804	0.0507555	1.76253	0.207623	1.87431	0.0296682	0.207676	0.577591		229.741	40.7013	191.556	3.27201	188.471	0.38557
ET-Bent-2
A	0.0042627	391.45	11.8694	0.46361	2.02885	0.997173	105.982	0.472936	6542.99		0.147821	0.0498915	0.422583	0.200631	0.477547	0.0291656	0.166681	0.485296		189.94	9.82947	185.66	0.810279	185.324	0.304357
B	0.00166719	447.297	13.5066	0.39592	0.911885	0.994929	57.9357	0.382078	3648.33		0.126857	0.0501834	0.937796	0.202958	1.00366	0.0293322	0.195541	0.423182		203.498	21.7595	187.626	1.71938	186.367	0.359032
C	0.00156299	343.115	11.0359	0.501881	0.663076	0.988343	25.8282	0.642943	1587.02		0.16303	0.0509933	1.238	0.208524	1.32082	0.029658	0.163524	0.552452		240.527	28.5328	192.313	2.31405	188.407	0.303494
D	0.000738867	995.352	30.976	0.497478	0.894777	0.992082	37.9856	0.587066	2336.57		0.158366	0.049808	1.02036	0.200424	1.08855	0.0291843	0.205037	0.416337		186.042	23.7509	185.485	1.84541	185.441	0.374631
E	0.00213135	350.5	11.1512	0.610168	0.90975	0.994542	56.9046	0.410452	3389.5		0.194426	0.0498652	0.467603	0.200839	0.512091	0.0292111	0.125247	0.462057		188.717	10.8792	185.836	0.86964	185.609	0.229053
(a) A, B etc. are labels for fractions composed of single zircon grains or fragments; all fractions annealed and chemically abraded after Mattinson (2005) and Scoates and Friedman (2008).
(b) Nominal fraction weights estimated from photomicrographic grain dimensions, adjusted for partial dissolution during chemical abrasion.
(c) Nominal U and total Pb concentrations subject to uncertainty in photomicrographic estimation of weight and partial dissolution during chemical abrasion.
(d) Model Th/U ratio calculated from radiogenic 208Pb/206Pb ratio and 207Pb/235U age.
(e) Pb* and Pbc represent radiogenic and common Pb, respectively; mol % 206Pb* with respect to radiogenic, blank and initial common Pb.
(f) Measured ratio corrected for spike and fractionation only. Mass discrimination of 0.25±0.03%/amu based on analysis of NBS-982; all Daly analyses.
(g) Corrected for fractionation, spike, and common Pb; all common Pb was assumed to be procedural blank: 206Pb/204Pb = 18.50±1.0%; 207Pb/204Pb = 15.50±1.0%; 208Pb/204Pb = 38.40±1.0% ( 1s errors).
(h) Errors are 2-sigma, propagated using the algorithms of Schmitz and Schoene (2007) and Crowley et al. (2007).
(i) Calculations are based on the decay constants of Jaffey et al. (1971). 206Pb/238U and 207Pb/206Pb ages corrected for initial disequilibrium in 230Th/238U using Th/U [magma] = 3.

## Sheet: image of grains
		ET-Bent-1								ET-Bent-2
